# Supplementary material for: Evaluation of Phytochemical Constituents, Antioxidant Potential, and Toxicological Profile of Selected Medicinal Plants from Romania’s Spontaneous Flora
Source: Molecules. 2026 May 4;31(9):1527. doi: 10.3390/molecules31091527 (PMC13164594; doi:10.3390/molecules31091527)
Supplement: Supplementary file 1 [file molecules-31-01527-s001.zip]

Archive with 1 entries (1 files):
- molecules-4248260-supplementary.pdf
